# Supplementary material for: 2-Bromo-N-(2-chloro­phen­yl)acetamide
Source: Acta Crystallogr Sect E Struct Rep Online. 2009 Jul 25;65(Pt 8):o1998. doi: 10.1107/S1600536809028918 (PMC2977351; doi:10.1107/S1600536809028918)
Supplement: Supplementary file 2 [file e-65-o1998-Isup2.hkl]

# 
# h,k,l, Fc-squared, Fo-squared, sigma(Fo-squared) and status flag 
# 
data_I
_shelx_title ' GA28 P21/N' 
_shelx_refln_list_code          4 
_shelx_F_calc_maximum      182.12 
_exptl_crystal_F_000       488.00 
_reflns_d_resolution_high  0.8376 
 
loop_ 
 _symmetry_equiv_pos_as_xyz 
 'x, y, z' 
 '-x+1/2, y+1/2, -z+1/2' 
 '-x, -y, -z' 
 'x-1/2, -y-1/2, z-1/2' 
 
_cell_length_a     9.9781 
_cell_length_b     4.7161 
_cell_length_c    20.0280 
_cell_angle_alpha  90.000 
_cell_angle_beta  102.194 
_cell_angle_gamma  90.000 
 
_shelx_F_squared_multiplier     1.000 
 
loop_ 
 _refln_index_h 
 _refln_index_k 
 _refln_index_l 
 _refln_F_squared_calc 
 _refln_F_squared_meas 
 _refln_F_squared_sigma 
 _refln_observed_status 
   2   0   0     1714.99     1590.73     48.82 o 
   4   0   0      158.89      174.13      4.72 o 
   6   0   0     3258.28     2860.27     26.86 o 
   8   0   0      674.45      677.85     14.77 o 
  10   0   0       51.16       56.72      2.18 o 
   1   1   0     7186.97     8717.29     69.07 o 
   2   1   0    19027.86    22091.38    434.22 o 
   3   1   0      412.01      386.47      4.74 o 
   4   1   0     2346.74     2068.25     18.78 o 
   5   1   0     1088.53     1055.89     14.49 o 
   6   1   0      308.75      323.18      8.87 o 
   7   1   0     2253.53     2261.59     27.20 o 
   8   1   0        0.02       13.69      1.90 o 
   9   1   0       86.25       77.12      2.76 o 
  10   1   0       37.56       40.02      1.84 o 
  11   1   0       18.69       14.68      1.29 o 
   0   2   0      266.44      300.34      7.37 o 
   1   2   0      624.67      639.98      8.28 o 
   2   2   0     1188.65     1381.62     10.50 o 
   3   2   0     6389.27     7068.69     30.84 o 
   4   2   0       23.48       30.63      1.59 o 
   5   2   0     2428.04     2456.97     26.21 o 
   6   2   0       91.64      110.40      3.07 o 
   7   2   0      110.50       99.23      3.01 o 
   8   2   0        0.15       -1.99      3.31 o 
   9   2   0      109.23      126.66      3.69 o 
  10   2   0       74.14       75.67      2.18 o 
   1   3   0     1218.29     1396.80     13.96 o 
   2   3   0     1142.14     1190.08     12.46 o 
   3   3   0      285.05      309.46      6.07 o 
   4   3   0      235.43      247.49      7.68 o 
   5   3   0      229.45      231.13      7.15 o 
   6   3   0        4.84        7.90      1.65 o 
   7   3   0       78.86       87.91      3.13 o 
   8   3   0      139.92      139.22      4.12 o 
   9   3   0      133.49      153.45      4.55 o 
   0   4   0      534.51      535.17     15.68 o 
   1   4   0       73.92       91.62      4.33 o 
   2   4   0      112.83      124.20      2.70 o 
   3   4   0       13.64        8.99      1.14 o 
   4   4   0       42.68       34.59      2.39 o 
   5   4   0       74.48       74.21      2.55 o 
   6   4   0       88.04       84.22      2.82 o 
   7   4   0       65.23       67.09      2.46 o 
   8   4   0      116.62      144.75      4.27 o 
   1   5   0        1.52        1.42      3.32 o 
   2   5   0       33.75       41.39      1.54 o 
   3   5   0        2.96        0.48      1.09 o 
   4   5   0        8.54        7.81      1.23 o 
   5   5   0       38.86       30.00      1.50 o 
 -11   0   1        7.33        1.47      1.04 o 
  -9   0   1     2812.81     2761.82     31.77 o 
  -7   0   1      324.19      385.97     10.38 o 
  -5   0   1      256.99      231.53      6.09 o 
  -3   0   1    18293.66    18153.23     53.68 o 
  -1   0   1     1780.74     1687.26     35.37 o 
   1   0   1     1148.29     1081.44     10.19 o 
   3   0   1       58.42       69.62      3.40 o 
   5   0   1     2200.12     1949.19     19.54 o 
   7   0   1      967.58      918.79     16.34 o 
   9   0   1        2.33        1.23      3.37 o 
  11   0   1        0.32       -1.13      1.90 o 
 -11   1   1      117.72      107.01      3.10 o 
 -10   1   1      145.81      157.35      5.07 o 
  -9   1   1        8.71        7.87      1.23 o 
  -8   1   1      640.32      627.74     14.66 o 
  -7   1   1     1186.73     1118.73     18.26 o 
  -6   1   1        9.57       12.41      1.32 o 
  -5   1   1     3279.88     3251.56     26.74 o 
  -4   1   1      217.30      163.61      4.79 o 
  -3   1   1      199.68      239.34      3.64 o 
  -2   1   1    23601.46    27716.24    422.61 o 
  -1   1   1     3027.70     3497.77     67.55 o 
   0   1   1     4135.69     5001.05     26.03 o 
   1   1   1        7.22       19.79      0.62 o 
   2   1   1      352.60      385.08     11.35 o 
   3   1   1      340.93      324.38      4.47 o 
   4   1   1     1804.17     1805.78     17.90 o 
   5   1   1        9.42       14.86      1.29 o 
   6   1   1       34.33       32.32      1.63 o 
   7   1   1       11.98       10.88      1.72 o 
   8   1   1      122.86      130.75      3.60 o 
   9   1   1       34.41       36.95      2.15 o 
  10   1   1       17.64       27.28      1.81 o 
  11   1   1       31.34       26.86      1.56 o 
 -10   2   1       49.79       37.27      1.81 o 
  -9   2   1        3.56        8.52      1.41 o 
  -8   2   1      128.72      153.82      4.58 o 
  -7   2   1      149.26      158.58      4.64 o 
  -6   2   1     1629.33     1629.76     22.49 o 
  -5   2   1       18.26       25.32      1.59 o 
  -4   2   1     2425.72     2464.19     23.80 o 
  -3   2   1       92.34      104.70      2.25 o 
  -2   2   1      648.78      686.10     19.65 o 
  -1   2   1      303.72      336.57     12.82 o 
   0   2   1     2931.03     3346.94     18.75 o 
   1   2   1      913.73     1056.96     13.26 o 
   2   2   1     1833.43     1936.03     30.05 o 
   3   2   1     1156.56     1251.65     10.99 o 
   4   2   1      519.24      494.57     10.64 o 
   5   2   1      532.81      599.74     12.72 o 
   6   2   1       64.79       63.77      2.30 o 
   7   2   1      558.75      639.88     15.56 o 
   8   2   1       10.72       20.84      2.02 o 
   9   2   1        7.32        2.24      2.82 o 
  10   2   1       56.59       44.98      1.87 o 
  -9   3   1        0.12        0.86      1.07 o 
  -8   3   1      169.98      150.71      4.71 o 
  -7   3   1       76.02       94.16      3.10 o 
  -6   3   1       92.43       94.11      2.92 o 
  -5   3   1       93.12       93.72      2.70 o 
  -4   3   1      395.85      398.59     11.02 o 
  -3   3   1        0.25       -0.13      1.77 o 
  -2   3   1       18.85       14.34      1.52 o 
  -1   3   1      876.06      932.57     15.61 o 
   0   3   1     1254.11     1452.53     15.08 o 
   1   3   1     1576.67     1802.85     15.91 o 
   2   3   1        1.66       10.43      5.22 o 
   3   3   1        4.33       10.89      6.14 o 
   4   3   1        0.28        1.19      2.97 o 
   5   3   1      794.61      789.55     16.62 o 
   6   3   1        3.26        2.02      1.35 o 
   7   3   1      157.89      216.86      6.67 o 
   8   3   1        4.26        7.48      1.72 o 
   9   3   1        9.25        5.52      1.20 o 
  -8   4   1        8.81        7.26      1.23 o 
  -7   4   1        2.73        0.49      2.76 o 
  -6   4   1        5.00        3.09      3.37 o 
  -5   4   1        9.44        8.95      1.59 o 
  -4   4   1       20.33       23.26      2.02 o 
  -3   4   1      248.35      239.12      8.29 o 
  -2   4   1      245.08      238.42      5.03 o 
  -1   4   1      216.65      225.44      8.75 o 
   0   4   1      299.57      281.36      6.02 o 
   1   4   1      126.98      119.01      5.52 o 
   2   4   1        4.35        6.99      1.10 o 
   3   4   1      119.79      124.84      4.03 o 
   4   4   1      132.43      117.96      3.47 o 
   5   4   1       33.43       40.66      2.24 o 
   6   4   1      126.17      127.55      3.66 o 
   7   4   1        1.68       -0.70      2.85 o 
   8   4   1       70.07       87.39      2.58 o 
  -5   5   1        0.16       -0.83      1.01 o 
  -4   5   1       41.23       31.68      1.66 o 
  -3   5   1      167.33      137.96      3.11 o 
  -2   5   1        2.08        1.80      1.97 o 
  -1   5   1       42.62       38.43      2.65 o 
   0   5   1       15.08       12.08      1.12 o 
   1   5   1       10.28        4.99      1.06 o 
   2   5   1      166.68      115.97      7.86 o 
   3   5   1       10.64       10.76      0.89 o 
   4   5   1       48.86       44.67      1.81 o 
   5   5   1       30.54       27.54      1.44 o 
 -10   0   2       34.00       26.95      1.66 o 
  -8   0   2       67.69       69.94      2.49 o 
  -6   0   2        1.12        7.26      0.95 o 
  -4   0   2     2179.74     2197.37     17.55 o 
  -2   0   2    21361.94    21143.41    124.64 o 
   0   0   2      161.24      139.48      1.78 o 
   2   0   2      276.07      323.65      3.58 o 
   4   0   2     3372.37     3080.95     23.76 o 
   6   0   2     6814.28     6236.29     45.57 o 
   8   0   2        2.36        8.79      1.53 o 
  10   0   2      428.63      399.75     11.12 o 
 -11   1   2      156.06      149.90      4.40 o 
 -10   1   2       24.13       23.85      1.87 o 
  -9   1   2       41.22       48.14      2.12 o 
  -8   1   2        0.14        4.01      1.53 o 
  -7   1   2      260.01      271.67      8.02 o 
  -6   1   2       20.19       19.71      1.29 o 
  -5   1   2      165.82      144.95      4.13 o 
  -4   1   2      464.16      383.77      7.36 o 
  -3   1   2      624.87      577.99     17.53 o 
  -2   1   2      775.55      818.16      5.96 o 
  -1   1   2     3018.46     3319.04     22.81 o 
   0   1   2     1546.68     1789.61     24.01 o 
   1   1   2     2188.06     2510.29     84.94 o 
   2   1   2     2286.10     2227.03     11.94 o 
   3   1   2      520.67      517.82      8.58 o 
   4   1   2      856.04      789.65     11.87 o 
   5   1   2     5234.17     5383.65     39.20 o 
   6   1   2      258.06      235.95      6.91 o 
   7   1   2       33.38       35.17      1.78 o 
   8   1   2     1588.13     1614.51     24.90 o 
   9   1   2       11.01        9.56      1.53 o 
  10   1   2       68.19       78.35      2.49 o 
  11   1   2       96.95       96.22      3.20 o 
 -11   2   2        0.36        0.43      0.86 o 
 -10   2   2        5.87        2.05      2.27 o 
  -9   2   2       67.94       71.41      2.55 o 
  -8   2   2       56.15       65.46      2.61 o 
  -7   2   2       11.10       15.29      1.62 o 
  -6   2   2      127.23      140.04      4.03 o 
  -5   2   2      889.38      909.95     14.98 o 
  -4   2   2     2129.97     2362.67     22.92 o 
  -3   2   2       21.55       12.54      1.50 o 
  -2   2   2     3131.86     3841.93     19.08 o 
  -1   2   2      188.24      273.39      4.55 o 
   0   2   2      608.20      645.94      7.31 o 
   1   2   2     4969.35     5664.69    168.43 o 
   2   2   2      176.46      215.01      6.46 o 
   3   2   2     3381.83     3528.66     78.30 o 
   4   2   2        5.81       12.13      1.32 o 
   5   2   2       79.72       72.52      2.33 o 
   6   2   2       71.88       50.30      2.09 o 
   7   2   2      843.98      850.33     18.24 o 
   8   2   2        6.80        7.78      1.69 o 
   9   2   2      311.91      340.82      9.94 o 
  10   2   2        1.71       -0.98      2.33 o 
 -10   3   2        2.08        2.24      0.98 o 
  -9   3   2       23.16       20.84      1.53 o 
  -8   3   2       12.01       12.81      1.75 o 
  -7   3   2       16.71       20.44      2.05 o 
  -6   3   2       22.94       17.13      1.87 o 
  -5   3   2       57.09       65.96      2.64 o 
  -4   3   2     1720.29     1781.30     23.33 o 
  -3   3   2      178.72      193.58     15.39 o 
  -2   3   2     1418.65     1574.40     20.44 o 
  -1   3   2        7.65       13.24      1.47 o 
   0   3   2      832.84      929.67     40.92 o 
   1   3   2        2.81        4.58      0.95 o 
   2   3   2      553.96      514.40      8.85 o 
   3   3   2     1117.18     1197.46     31.83 o 
   4   3   2      193.94      224.57      6.84 o 
   5   3   2      120.89      108.32      3.38 o 
   6   3   2        0.45       -0.34      3.43 o 
   7   3   2      139.32      158.04      4.89 o 
   8   3   2       99.50      121.88      3.62 o 
   9   3   2       28.28       19.38      1.32 o 
  -8   4   2        0.38        0.37      1.10 o 
  -7   4   2        1.03       -0.25      2.76 o 
  -6   4   2       39.27       30.11      1.96 o 
  -5   4   2      119.66      132.03      4.12 o 
  -4   4   2       19.33       12.90      1.66 o 
  -3   4   2      218.46      194.63      7.13 o 
  -2   4   2      526.85      529.13     10.12 o 
  -1   4   2      374.55      362.69     15.72 o 
   0   4   2      141.10      151.43      8.04 o 
   1   4   2        0.17        3.34      2.22 o 
   2   4   2       35.30       30.71      1.49 o 
   3   4   2      185.63      188.84     13.40 o 
   4   4   2       17.97       11.28      2.11 o 
   5   4   2        3.79        1.26      3.49 o 
   6   4   2      186.88      192.45      5.48 o 
   7   4   2       18.32       19.74      1.59 o 
  -5   5   2       15.77       12.75      1.16 o 
  -4   5   2        4.73        3.71      1.04 o 
  -3   5   2        4.86        6.02      3.23 o 
  -2   5   2        1.18        1.42      1.21 o 
  -1   5   2      140.08      106.46      6.44 o 
   0   5   2      129.09      119.40     12.17 o 
   1   5   2      127.40       98.00      2.07 o 
   2   5   2       12.73        7.49      0.96 o 
   3   5   2        2.36        4.40      1.81 o 
   4   5   2        1.48       -1.56      2.14 o 
   5   5   2       12.52       13.06      1.04 o 
 -11   0   3      197.20      200.22      6.31 o 
  -9   0   3        4.34        6.00      1.50 o 
  -7   0   3      207.56      191.85      5.73 o 
  -5   0   3     4029.71     3832.47     28.03 o 
  -3   0   3    20889.40    20472.14    530.10 o 
  -1   0   3      402.43      343.47      2.86 o 
   1   0   3    11109.31     9899.12    187.38 o 
   3   0   3    33168.08    30615.26    138.11 o 
   5   0   3      131.11       87.55      2.65 o 
   7   0   3      334.46      302.07      8.47 o 
   9   0   3      142.90      159.84      4.67 o 
  11   0   3       72.77       78.88      2.27 o 
 -11   1   3       56.83       54.96      2.03 o 
 -10   1   3       57.57       64.86      2.42 o 
  -9   1   3      201.72      213.09      6.37 o 
  -8   1   3       24.79       27.34      1.81 o 
  -7   1   3      390.83      339.29      9.91 o 
  -6   1   3      144.71      121.85      3.57 o 
  -5   1   3      219.66      203.76      6.14 o 
  -4   1   3     7630.56     8234.73     45.04 o 
  -3   1   3      658.78      578.85      5.68 o 
  -2   1   3     2290.07     2296.39     45.12 o 
  -1   1   3    20753.97    25227.14   2182.10 o 
   0   1   3     2709.30     2926.46     19.85 o 
   1   1   3     5396.57     5637.18     22.30 o 
   2   1   3     6073.88     6392.32     69.16 o 
   3   1   3        2.79        4.36      0.56 o 
   4   1   3     2597.26     2514.12     23.09 o 
   5   1   3     3362.02     3243.26     29.55 o 
   6   1   3       14.54       14.77      1.56 o 
   7   1   3      219.67      191.53      5.88 o 
   8   1   3      478.35      554.06     14.48 o 
   9   1   3       83.41       94.28      3.07 o 
  10   1   3       46.12       55.33      2.12 o 
  11   1   3        2.93        4.01      0.86 o 
 -11   2   3       15.33       19.55      1.20 o 
 -10   2   3       36.94       48.21      1.84 o 
  -9   2   3      111.88      125.07      3.69 o 
  -8   2   3      485.11      517.90     13.64 o 
  -7   2   3      128.48      139.60      4.18 o 
  -6   2   3     1025.25      989.87     16.99 o 
  -5   2   3       36.26       44.13      1.75 o 
  -4   2   3       64.74       60.78      1.84 o 
  -3   2   3      195.09      201.34      5.18 o 
  -2   2   3     5151.06     5602.55    142.91 o 
  -1   2   3       32.92       31.79      1.33 o 
   0   2   3     9650.82    11434.68     68.60 o 
   1   2   3       79.41       95.09      2.04 o 
   2   2   3      356.57      356.62      5.76 o 
   3   2   3       11.35       14.47      1.59 o 
   4   2   3     1249.67     1260.43     18.32 o 
   5   2   3      226.02      216.97      6.38 o 
   6   2   3     2079.56     2189.53     27.93 o 
   7   2   3       63.83       89.81      3.22 o 
   8   2   3       80.47      107.22      3.38 o 
   9   2   3       42.99       53.73      2.12 o 
  10   2   3        1.39        0.55      1.99 o 
 -10   3   3        4.14        5.36      1.01 o 
  -9   3   3       19.25       24.15      1.53 o 
  -8   3   3       21.30       34.27      2.02 o 
  -7   3   3      321.36      342.83      9.85 o 
  -6   3   3      723.36      741.81     15.59 o 
  -5   3   3      240.36      234.19      7.03 o 
  -4   3   3      176.92      179.95      5.36 o 
  -3   3   3      135.61      166.40     12.87 o 
  -2   3   3      545.14      640.65     33.60 o 
  -1   3   3      874.54      959.16     37.26 o 
   0   3   3      174.31      206.90      4.43 o 
   1   3   3      274.62      284.44      5.84 o 
   2   3   3     1090.35     1189.54     13.19 o 
   3   3   3       94.55      104.77     18.46 o 
   4   3   3     1038.79     1094.28     19.56 o 
   5   3   3      621.32      643.77     15.52 o 
   6   3   3        0.73       -1.04      3.46 o 
   7   3   3       69.37       93.44      3.07 o 
   8   3   3        0.47        1.87      2.94 o 
   9   3   3        8.34        6.74      1.04 o 
  -8   4   3       27.03       25.02      1.47 o 
  -7   4   3        0.28       -1.72      2.73 o 
  -6   4   3      141.32      127.75      3.84 o 
  -5   4   3      159.00      175.41      5.29 o 
  -4   4   3       32.86       28.54      1.93 o 
  -3   4   3      594.30      588.34     21.33 o 
  -2   4   3       10.54       15.37      4.41 o 
  -1   4   3      126.63      120.11      2.65 o 
   0   4   3       12.51       24.66      4.87 o 
   1   4   3       42.61       43.32      1.67 o 
   2   4   3      120.78      114.34      4.04 o 
   3   4   3      417.54      447.60     15.17 o 
   4   4   3        0.15        2.39      1.35 o 
   5   4   3       22.02       32.37      1.84 o 
   6   4   3        2.66        5.51      1.32 o 
   7   4   3       28.56       23.67      1.50 o 
  -5   5   3       20.79       18.79      1.16 o 
  -4   5   3       60.11       49.13      1.78 o 
  -3   5   3      106.03       99.32      7.22 o 
  -2   5   3        0.12        1.06      1.69 o 
  -1   5   3       32.07       42.16      1.45 o 
   0   5   3        0.33       -0.75      1.10 o 
   1   5   3        0.55        1.18      0.97 o 
   2   5   3       10.83        7.45      0.81 o 
   3   5   3       56.66       39.48      3.74 o 
   4   5   3        0.10       -2.21      2.21 o 
 -10   0   4       40.87       32.05      1.96 o 
  -8   0   4      438.86      410.10     10.87 o 
  -6   0   4    10160.35    10077.81     58.94 o 
  -4   0   4        4.98        7.51      0.77 o 
  -2   0   4     7191.56     6647.01     56.28 o 
   0   0   4     1391.31     1173.72      7.14 o 
   2   0   4     2546.64     2211.33     12.20 o 
   4   0   4     1597.12     1525.27     16.94 o 
   6   0   4      253.97      243.90      7.16 o 
   8   0   4      131.67      112.58      3.53 o 
  10   0   4       75.86       79.72      2.36 o 
 -11   1   4       19.16       17.87      1.41 o 
 -10   1   4      198.16      194.47      6.22 o 
  -9   1   4       54.61       57.03      2.42 o 
  -8   1   4      661.14      640.49     14.61 o 
  -7   1   4      699.53      658.56     13.48 o 
  -6   1   4       17.13        9.99      1.26 o 
  -5   1   4     1100.50     1038.62     13.95 o 
  -4   1   4     6736.18     7162.62     40.92 o 
  -3   1   4      135.02      153.09      2.97 o 
  -2   1   4      106.17      101.76      5.84 o 
  -1   1   4     9132.24    10437.02    622.79 o 
   0   1   4      800.40      888.11     11.71 o 
   1   1   4     2749.36     2692.89     46.86 o 
   2   1   4      671.58      652.38     16.37 o 
   3   1   4     1344.86     1405.45     11.06 o 
   4   1   4       74.42       69.25      2.06 o 
   5   1   4      421.38      422.56     10.23 o 
   6   1   4      147.71      138.68      4.46 o 
   7   1   4       42.15       46.40      2.27 o 
   8   1   4        0.25        6.56      1.72 o 
   9   1   4       36.40       38.67      2.09 o 
  10   1   4        6.15        5.24      1.32 o 
 -11   2   4      110.29      121.82      3.84 o 
 -10   2   4        0.69        0.00      2.30 o 
  -9   2   4      281.76      267.90      7.96 o 
  -8   2   4       15.21       17.22      1.59 o 
  -7   2   4       49.62       41.47      2.21 o 
  -6   2   4       10.24       10.60      1.56 o 
  -5   2   4      157.60      153.24      4.86 o 
  -4   2   4      201.03      256.44      7.15 o 
  -3   2   4     6366.07     7004.42    204.87 o 
  -2   2   4      187.71      183.98      6.63 o 
  -1   2   4      547.74      600.12     10.50 o 
   0   2   4      373.44      413.96     10.81 o 
   1   2   4     2127.23     2315.96     22.30 o 
   2   2   4       41.32       59.50     19.95 o 
   3   2   4      689.14      683.56     10.70 o 
   4   2   4      268.35      274.22      7.66 o 
   5   2   4       19.24       25.81      1.75 o 
   6   2   4      669.10      744.49     16.29 o 
   7   2   4       56.89       52.49      2.55 o 
   8   2   4        0.97        2.63      1.65 o 
   9   2   4       12.30       16.70      1.50 o 
  10   2   4        0.13        3.09      0.98 o 
 -10   3   4        6.57        7.94      1.04 o 
  -9   3   4       23.99       25.50      1.50 o 
  -8   3   4       58.82       57.71      2.58 o 
  -7   3   4       26.58       31.73      2.33 o 
  -6   3   4       76.10       77.68      2.76 o 
  -5   3   4      998.01      986.53     17.62 o 
  -4   3   4      528.37      506.00     11.80 o 
  -3   3   4        0.84       -0.35      1.81 o 
  -2   3   4       21.35       21.11      2.07 o 
  -1   3   4       54.69       84.43      4.62 o 
   0   3   4       77.43       74.77      1.73 o 
   1   3   4      183.67      195.35      4.06 o 
   2   3   4     1236.50     1273.07     40.74 o 
   3   3   4       11.12       12.32      3.31 o 
   4   3   4      744.31      827.15     17.61 o 
   5   3   4      160.83      187.22      5.69 o 
   6   3   4      295.93      302.28      9.38 o 
   7   3   4       12.84       13.88      1.65 o 
   8   3   4       38.98       52.26      2.27 o 
   9   3   4        7.04        1.56      1.72 o 
  -8   4   4        3.66        4.01      1.10 o 
  -7   4   4       49.93       51.11      2.18 o 
  -6   4   4      146.68      146.75      4.27 o 
  -5   4   4        5.94        5.79      1.53 o 
  -4   4   4       27.33       31.45      2.18 o 
  -3   4   4        1.23        1.67      1.23 o 
  -2   4   4       10.88       17.65      3.11 o 
  -1   4   4       86.74       82.28      2.05 o 
   0   4   4       93.09       88.20      2.10 o 
   1   4   4      311.98      266.73      6.11 o 
   2   4   4      294.72      338.54      7.05 o 
   3   4   4      152.09      156.05      7.72 o 
   4   4   4      411.19      394.20     10.49 o 
   5   4   4       30.75       35.69      2.08 o 
   6   4   4        0.11        1.26      1.26 o 
   7   4   4       67.60       77.48      2.55 o 
  -5   5   4        0.38        0.49      1.75 o 
  -4   5   4       19.09       19.74      1.32 o 
  -3   5   4       89.56       67.71      2.83 o 
  -2   5   4       13.43        8.93      0.89 o 
  -1   5   4       49.55       35.72      1.69 o 
   0   5   4      142.32      113.13      5.00 o 
   1   5   4       13.00       15.45      1.29 o 
   2   5   4        8.07        8.02      0.77 o 
   3   5   4       43.02       27.35      1.29 o 
   4   5   4        2.57        1.32      1.81 o 
 -11   0   5        4.44        7.23      1.32 o 
  -9   0   5      146.30      147.15      4.46 o 
  -7   0   5       14.32       12.99      1.44 o 
  -5   0   5     1042.07      892.49     12.27 o 
  -3   0   5        0.55        1.91      0.83 o 
  -1   0   5      599.42      545.40      8.60 o 
   1   0   5    14256.73    12092.87    255.25 o 
   3   0   5     3203.58     2859.50     30.78 o 
   5   0   5     1124.05     1055.95     16.30 o 
   7   0   5     2343.46     2221.38     28.79 o 
   9   0   5      630.66      706.70     15.44 o 
 -11   1   5       23.75       20.48      1.41 o 
 -10   1   5       27.34       45.31      2.15 o 
  -9   1   5       14.93       18.30      1.81 o 
  -8   1   5      135.90      140.42      4.46 o 
  -7   1   5       87.58       79.56      2.55 o 
  -6   1   5      480.09      466.43     10.47 o 
  -5   1   5      252.12      250.66      6.82 o 
  -4   1   5     1388.82     1327.47     14.43 o 
  -3   1   5      719.23      718.59     64.47 o 
  -2   1   5       41.03       31.98      0.72 o 
  -1   1   5      140.58      112.82      2.19 o 
   0   1   5     6354.02     6839.37     26.93 o 
   1   1   5        2.15        9.89      4.26 o 
   2   1   5     1425.20     1302.89     30.87 o 
   3   1   5     3698.02     3725.91     45.76 o 
   4   1   5      536.74      561.13     11.09 o 
   5   1   5     1911.11     1758.60     22.50 o 
   6   1   5     1293.40     1369.88     21.22 o 
   7   1   5       50.20       53.95      2.33 o 
   8   1   5      416.15      467.13     13.22 o 
   9   1   5      127.62      113.84      3.41 o 
  10   1   5       36.22       46.34      1.81 o 
 -11   2   5        1.65        2.76      0.92 o 
 -10   2   5       18.72       17.07      1.38 o 
  -9   2   5       14.99       35.70      1.96 o 
  -8   2   5       32.78       35.38      2.21 o 
  -7   2   5       36.92       34.10      2.18 o 
  -6   2   5      249.67      233.40      7.03 o 
  -5   2   5       18.44       16.73      1.56 o 
  -4   2   5      481.22      511.07     10.26 o 
  -3   2   5     2888.12     3192.26     53.67 o 
  -2   2   5     2821.72     2955.15    112.58 o 
  -1   2   5       26.86       23.61      1.29 o 
   0   2   5      295.38      296.93      5.49 o 
   1   2   5      101.40      118.97      9.07 o 
   2   2   5      945.11      945.41     10.29 o 
   3   2   5      357.16      398.35      9.06 o 
   4   2   5     3027.37     3057.00     31.49 o 
   5   2   5        2.00       -2.79      3.40 o 
   6   2   5      465.20      472.89     13.36 o 
   7   2   5       41.45       32.47      2.18 o 
   8   2   5       24.81       16.28      1.59 o 
   9   2   5       14.21       10.73      1.41 o 
  10   2   5      186.43      171.12      4.90 o 
 -10   3   5        8.84       13.21      1.01 o 
  -9   3   5       18.27       23.88      1.50 o 
  -8   3   5        8.25        3.95      1.41 o 
  -7   3   5       92.19       92.82      3.29 o 
  -6   3   5        5.87        4.29      1.53 o 
  -5   3   5      297.16      295.14      8.43 o 
  -4   3   5       23.26       23.08      1.59 o 
  -3   3   5      668.49      716.38     10.19 o 
  -2   3   5      249.96      244.18     12.80 o 
  -1   3   5     1127.62     1175.50     13.06 o 
   0   3   5      689.30      728.91     10.43 o 
   1   3   5      606.85      684.60     25.61 o 
   2   3   5      137.42      145.90      3.19 o 
   3   3   5      524.84      480.89      9.61 o 
   4   3   5      184.89      196.40      5.91 o 
   5   3   5      207.49      234.95      6.84 o 
   6   3   5       88.22       78.60      3.07 o 
   7   3   5        1.16        3.19      3.49 o 
   8   3   5      196.25      209.56      6.19 o 
   9   3   5        6.34        3.13      0.95 o 
  -8   4   5       85.32       87.64      2.70 o 
  -7   4   5       20.57       14.34      1.41 o 
  -6   4   5       38.84       39.56      2.05 o 
  -5   4   5      358.95      351.57     10.73 o 
  -4   4   5       29.19       27.99      1.78 o 
  -3   4   5       12.94       16.17      1.13 o 
  -2   4   5      109.15       86.10      4.04 o 
  -1   4   5        5.37        5.07      1.17 o 
   0   4   5      262.19      244.16      5.20 o 
   1   4   5      532.30      507.40     12.26 o 
   2   4   5      412.48      436.43      8.44 o 
   3   4   5       27.65       35.75      2.24 o 
   4   4   5      108.27      100.76      3.32 o 
   5   4   5       26.75       19.77      1.75 o 
   6   4   5       16.52       10.63      1.38 o 
   7   4   5       36.68       35.09      1.53 o 
  -5   5   5       60.20       52.37      1.66 o 
  -4   5   5       25.09       19.44      1.26 o 
  -3   5   5        0.82        1.94      0.95 o 
  -2   5   5       88.17       65.98      5.27 o 
  -1   5   5       10.97        7.04      0.85 o 
   0   5   5        5.98        8.99      2.45 o 
   1   5   5        2.45        2.73      0.93 o 
   2   5   5      237.59      180.07     10.47 o 
   3   5   5       61.22       48.33      1.69 o 
   4   5   5        0.14       -0.86      1.44 o 
 -10   0   6       97.15      103.77      3.07 o 
  -8   0   6     1492.44     1401.48     20.60 o 
  -6   0   6       69.82       56.76      1.81 o 
  -4   0   6     1035.59      931.34     11.23 o 
  -2   0   6    19774.67    18269.22     72.80 o 
   0   0   6    14316.48    11931.91    291.97 o 
   2   0   6       11.16       17.91      0.72 o 
   4   0   6     9257.83     9198.21     56.76 o 
   6   0   6     1270.38     1117.08     19.03 o 
   8   0   6      161.83      174.31      5.20 o 
  10   0   6       66.76       71.73      2.36 o 
 -11   1   6        1.67       -0.21      2.21 o 
 -10   1   6        4.26       -0.80      2.94 o 
  -9   1   6      260.23      273.12      8.39 o 
  -8   1   6      158.15      164.12      5.07 o 
  -7   1   6      305.57      283.87      7.84 o 
  -6   1   6     1585.69     1489.13     19.23 o 
  -5   1   6      417.80      428.35      9.06 o 
  -4   1   6     1546.75     1391.20     15.06 o 
  -3   1   6     4587.53     4611.31     77.36 o 
  -2   1   6      642.21      651.57      6.24 o 
  -1   1   6     6595.63     6771.04    216.56 o 
   0   1   6     2704.44     2750.16     15.30 o 
   1   1   6     1058.39      934.16     29.18 o 
   2   1   6    12327.80    13095.27    297.90 o 
   3   1   6     1131.18     1143.80     14.73 o 
   4   1   6      129.11       95.37      2.95 o 
   5   1   6     2534.45     2464.46     28.22 o 
   6   1   6        0.50        0.64      3.16 o 
   7   1   6      178.07      179.89      5.51 o 
   8   1   6      217.46      206.58      6.47 o 
   9   1   6       28.83       32.19      1.87 o 
  10   1   6       36.25       45.73      1.78 o 
 -11   2   6       23.98       28.85      1.53 o 
 -10   2   6       21.04       24.31      1.56 o 
  -9   2   6        0.53        1.68      1.41 o 
  -8   2   6       16.43       22.22      1.87 o 
  -7   2   6      194.46      192.93      5.60 o 
  -6   2   6      264.39      278.95      7.90 o 
  -5   2   6     3360.51     3425.40     31.28 o 
  -4   2   6       26.81       18.27      1.35 o 
  -3   2   6     1664.41     1704.72     37.25 o 
  -2   2   6        0.76        1.76      0.85 o 
  -1   2   6      926.27      939.82     15.94 o 
   0   2   6      248.59      293.88      5.59 o 
   1   2   6     3725.52     3813.14     76.51 o 
   2   2   6        6.19       11.09      0.94 o 
   3   2   6     4364.23     4539.92     90.37 o 
   4   2   6      104.09      132.93      4.02 o 
   5   2   6       13.37       14.56      1.93 o 
   6   2   6        6.35        5.21      1.38 o 
   7   2   6      412.72      420.51     11.33 o 
   8   2   6       40.77       52.13      2.45 o 
   9   2   6      234.23      262.62      7.28 o 
 -10   3   6       63.38       65.45      2.15 o 
  -9   3   6       36.71       40.17      1.69 o 
  -8   3   6       55.87       51.17      2.24 o 
  -7   3   6      136.96      130.61      3.87 o 
  -6   3   6      317.46      334.55      9.26 o 
  -5   3   6      218.40      224.34      6.96 o 
  -4   3   6      316.27      315.15      8.68 o 
  -3   3   6      843.45      868.75     28.67 o 
  -2   3   6      130.91      129.70      2.64 o 
  -1   3   6      675.89      738.91     10.13 o 
   0   3   6      175.69      150.47      3.20 o 
   1   3   6      156.54      188.41     11.18 o 
   2   3   6     2070.05     2227.16     32.30 o 
   3   3   6        0.55        2.50      1.52 o 
   4   3   6      152.77      147.58      4.61 o 
   5   3   6      578.79      544.19     14.57 o 
   6   3   6       29.26       27.07      1.99 o 
   7   3   6      174.61      231.89      6.92 o 
   8   3   6      171.96      201.66      5.82 o 
  -8   4   6      151.70      154.73      4.49 o 
  -7   4   6      232.70      215.51      6.63 o 
  -6   4   6        2.35        1.78      1.26 o 
  -5   4   6       23.00       16.98      1.69 o 
  -4   4   6       32.26       35.81      1.99 o 
  -3   4   6        3.65        3.47      2.53 o 
  -2   4   6       90.32       94.63      6.46 o 
  -1   4   6       29.74       36.79      2.77 o 
   0   4   6      955.75      966.29     13.29 o 
   1   4   6       31.54       26.99      3.02 o 
   2   4   6      296.73      267.45     21.00 o 
   3   4   6       93.03       89.12      2.26 o 
   4   4   6      105.79       97.19      3.19 o 
   5   4   6       81.79       70.24      2.43 o 
   6   4   6       46.57       52.18      1.87 o 
   7   4   6        3.94        7.78      1.04 o 
  -5   5   6       22.81       13.73      1.13 o 
  -4   5   6        0.13       -0.34      1.50 o 
  -3   5   6        2.14       -0.31      2.33 o 
  -2   5   6       29.16       22.60      3.54 o 
  -1   5   6       49.46       39.22      4.39 o 
   0   5   6       69.16       62.92      6.22 o 
   1   5   6       61.01       43.70      2.62 o 
   2   5   6       16.35       22.67      1.01 o 
   3   5   6        1.01        0.16      1.25 o 
 -11   0   7      207.88      216.28      6.53 o 
  -9   0   7      387.40      376.02     11.04 o 
  -7   0   7        5.12        5.85      1.29 o 
  -5   0   7     3515.90     3299.03     26.73 o 
  -3   0   7     6862.55     6398.83     27.15 o 
  -1   0   7      226.92      196.33      9.09 o 
   1   0   7     6141.52     5504.88    165.61 o 
   3   0   7      236.24      176.00      3.73 o 
   5   0   7       83.31       84.38      2.46 o 
   7   0   7      407.88      398.79     10.77 o 
   9   0   7        2.71       -2.11      2.39 o 
 -11   1   7        1.59       -1.38      2.18 o 
 -10   1   7      151.51      145.87      4.27 o 
  -9   1   7       91.53       89.66      2.95 o 
  -8   1   7       50.26       50.40      2.09 o 
  -7   1   7     1332.19     1266.30     19.59 o 
  -6   1   7      295.25      286.17      8.40 o 
  -5   1   7      282.27      276.10      7.57 o 
  -4   1   7     3305.33     3129.46     24.80 o 
  -3   1   7        0.30        4.66      1.38 o 
  -2   1   7       94.01       82.65      6.89 o 
  -1   1   7     3930.74     4002.84    104.51 o 
   0   1   7      388.67      386.90      5.53 o 
   1   1   7      171.70      159.79      5.00 o 
   2   1   7     3645.13     3801.51    110.48 o 
   3   1   7      175.02      169.92      7.35 o 
   4   1   7        4.28       -0.74      2.45 o 
   5   1   7        0.02        1.47      1.16 o 
   6   1   7      401.08      393.02     10.37 o 
   7   1   7        2.13        2.79      3.46 o 
   8   1   7       88.71      122.50      3.93 o 
   9   1   7      168.39      158.85      4.99 o 
  10   1   7       10.55        6.77      1.07 o 
 -11   2   7        1.30        0.58      1.78 o 
 -10   2   7       14.49       18.63      1.56 o 
  -9   2   7       14.66       11.58      1.38 o 
  -8   2   7      328.60      327.32      9.05 o 
  -7   2   7        0.02        0.95      1.26 o 
  -6   2   7     1059.17     1026.42     17.37 o 
  -5   2   7        3.16       80.39      2.36 o 
  -4   2   7       32.04       28.12      1.41 o 
  -3   2   7       12.60       20.88      9.50 o 
  -2   2   7      902.73      862.73     26.89 o 
  -1   2   7      551.57      594.04     10.46 o 
   0   2   7     4138.52     4655.53     85.67 o 
   1   2   7      559.69      620.33     48.54 o 
   2   2   7      747.11      879.63     10.75 o 
   3   2   7      307.16      334.51     16.02 o 
   4   2   7      266.01      245.15      7.00 o 
   5   2   7       34.93       49.24      2.36 o 
   6   2   7       84.90      100.05      3.19 o 
   7   2   7       56.18       76.75      2.85 o 
   8   2   7      107.27       91.73      2.86 o 
   9   2   7       58.88       74.29      2.46 o 
  -9   3   7        1.27       -2.24      2.45 o 
  -8   3   7       16.83       16.43      1.65 o 
  -7   3   7      245.33      236.51      7.37 o 
  -6   3   7        0.27       -1.84      3.34 o 
  -5   3   7       54.09       61.54      2.33 o 
  -4   3   7      217.24      227.28      6.84 o 
  -3   3   7       84.21       74.10      1.78 o 
  -2   3   7      514.00      547.75     28.66 o 
  -1   3   7     1502.48     1548.58     28.32 o 
   0   3   7        8.28       13.80      3.17 o 
   1   3   7        1.08       -1.99      2.35 o 
   2   3   7        8.10       11.90      1.19 o 
   3   3   7      499.62      510.73     22.71 o 
   4   3   7       25.27       33.75      2.15 o 
   5   3   7      265.61      287.87      8.60 o 
   6   3   7        0.26        0.64      2.88 o 
   7   3   7       88.56      129.22      3.59 o 
   8   3   7       26.85       38.02      1.75 o 
  -8   4   7        3.29        1.32      1.16 o 
  -7   4   7       20.72       24.71      1.53 o 
  -6   4   7       30.41       31.46      1.75 o 
  -5   4   7       23.26       20.26      1.62 o 
  -4   4   7      130.29      114.18      3.17 o 
  -3   4   7       81.46       92.05      2.08 o 
  -2   4   7       44.74       31.18      1.35 o 
  -1   4   7        7.28        4.98      1.12 o 
   0   4   7       63.77       64.31      7.32 o 
   1   4   7      204.68      208.01     23.51 o 
   2   4   7      219.47      193.54      8.44 o 
   3   4   7       10.14       20.77      6.94 o 
   4   4   7       34.30       34.86      2.05 o 
   5   4   7        8.91       17.25      1.47 o 
   6   4   7      170.92      170.53      5.27 o 
  -4   5   7        1.32        0.95      1.44 o 
  -3   5   7        2.37        0.22      0.90 o 
  -2   5   7        3.63        3.00      1.32 o 
  -1   5   7        1.67        2.97      1.15 o 
   0   5   7      163.17      101.98     13.33 o 
   1   5   7        0.63        1.21      1.65 o 
   2   5   7       22.56       24.01      1.03 o 
   3   5   7       15.86       14.07      0.79 o 
 -10   0   8        3.21        1.10      2.45 o 
  -8   0   8       94.34      109.38      3.13 o 
  -6   0   8        1.78        0.89      1.96 o 
  -4   0   8      163.86      117.96      3.54 o 
  -2   0   8     9400.82     8826.57     49.36 o 
   0   0   8      358.01      393.02      5.42 o 
   2   0   8     4648.43     4596.87     24.30 o 
   4   0   8     5216.91     4782.58     39.87 o 
   6   0   8      379.06      370.96     10.11 o 
   8   0   8      401.78      394.89     11.76 o 
  10   0   8      372.99      374.84      8.34 o 
 -11   1   8       12.15       11.06      1.35 o 
 -10   1   8       14.58       15.72      1.56 o 
  -9   1   8       10.65       14.68      1.75 o 
  -8   1   8        0.55        2.42      1.23 o 
  -7   1   8      265.68      247.11      7.50 o 
  -6   1   8       14.41       13.42      1.41 o 
  -5   1   8       15.30       24.95      1.35 o 
  -4   1   8        0.79        2.73      0.95 o 
  -3   1   8     2278.69     2173.37     14.23 o 
  -2   1   8        5.94       10.83      5.55 o 
  -1   1   8     1009.69      969.75     20.92 o 
   0   1   8     9147.62     9954.05     65.28 o 
   1   1   8       53.19       81.46     17.10 o 
   2   1   8       13.99       39.01      1.15 o 
   3   1   8     3617.36     3550.69    109.20 o 
   4   1   8       59.72       59.10      2.15 o 
   5   1   8      849.90      835.72     16.85 o 
   6   1   8     1314.91     1235.87     21.68 o 
   7   1   8       37.11       29.19      2.09 o 
   8   1   8      376.86      392.49     10.08 o 
   9   1   8      127.79      143.48      4.49 o 
 -11   2   8        8.40        6.40      1.01 o 
 -10   2   8       25.48       25.38      1.53 o 
  -9   2   8      181.82      161.06      4.89 o 
  -8   2   8       69.44       63.15      2.45 o 
  -7   2   8      228.62      224.82      6.99 o 
  -6   2   8      142.24      148.35      4.74 o 
  -5   2   8      233.91      225.53      6.87 o 
  -4   2   8       91.84       95.73      3.16 o 
  -3   2   8        8.94       13.25      1.36 o 
  -2   2   8      238.85      217.59      4.33 o 
  -1   2   8     1942.71     1967.20     28.03 o 
   0   2   8      620.03      675.47     24.85 o 
   1   2   8     2637.76     2783.06    116.10 o 
   2   2   8      256.57      276.30      5.48 o 
   3   2   8       64.36       80.00     14.29 o 
   4   2   8       62.72       80.52      2.88 o 
   5   2   8      828.96      773.14     17.11 o 
   6   2   8        7.64       12.41      1.78 o 
   7   2   8      978.03      991.93     19.24 o 
   8   2   8        0.07        0.77      1.29 o 
   9   2   8       10.57       15.57      1.26 o 
  -9   3   8       18.47       15.85      1.38 o 
  -8   3   8       23.59       25.04      1.59 o 
  -7   3   8        4.38        0.61      1.56 o 
  -6   3   8      177.37      167.73      5.17 o 
  -5   3   8      220.24      221.66      6.78 o 
  -4   3   8      348.49      319.23      8.59 o 
  -3   3   8       37.43       50.47      1.53 o 
  -2   3   8      230.04      265.07      8.68 o 
  -1   3   8       40.40       35.10      1.75 o 
   0   3   8     2206.84     2272.31     84.61 o 
   1   3   8      512.32      558.59     48.77 o 
   2   3   8       37.16       41.13      2.44 o 
   3   3   8      344.90      350.10      7.27 o 
   4   3   8      131.74      169.50      5.38 o 
   5   3   8      117.73      114.42      3.44 o 
   6   3   8      169.67      161.84      4.80 o 
   7   3   8       30.31       28.42      1.72 o 
   8   3   8       64.68       83.99      2.43 o 
  -8   4   8        0.03        0.00      0.95 o 
  -7   4   8       81.89       71.36      2.12 o 
  -6   4   8        7.87       11.49      1.44 o 
  -5   4   8       33.28       26.58      1.56 o 
  -4   4   8        0.51        1.75      1.16 o 
  -3   4   8      261.43      258.03     16.33 o 
  -2   4   8      558.44      529.56     42.48 o 
  -1   4   8       68.93       79.99      2.36 o 
   0   4   8        5.57        3.52      2.71 o 
   1   4   8      170.53      163.72     13.57 o 
   2   4   8      212.59      197.84     13.38 o 
   3   4   8       77.47       92.73      7.54 o 
   4   4   8       16.87       16.24      1.59 o 
   5   4   8       53.54       58.20      2.15 o 
   6   4   8       35.53       40.05      1.53 o 
  -4   5   8        0.14        0.58      1.32 o 
  -3   5   8       23.17       15.04      0.87 o 
  -2   5   8       77.85       65.25      9.69 o 
  -1   5   8       35.05       26.03      4.78 o 
   0   5   8        0.79        0.06      1.43 o 
   1   5   8      152.62      164.53     36.05 o 
   2   5   8        0.06        0.09      1.27 o 
 -11   0   9       59.31       64.60      2.09 o 
  -9   0   9      108.21      110.34      3.29 o 
  -7   0   9      645.22      612.43     13.49 o 
  -5   0   9     5921.80     5424.27     38.86 o 
  -3   0   9      605.07      571.03      6.91 o 
  -1   0   9     7818.31     7367.30    245.55 o 
   1   0   9    11017.35    10142.07    148.76 o 
   3   0   9     2621.78     2350.41     18.15 o 
   5   0   9      275.79      289.71      8.58 o 
   7   0   9      728.19      723.17     16.59 o 
   9   0   9      225.10      244.60      6.94 o 
 -11   1   9        7.56        9.99      1.32 o 
 -10   1   9       31.89       34.34      1.81 o 
  -9   1   9      300.12      271.86      8.52 o 
  -8   1   9       88.36       85.60      2.79 o 
  -7   1   9        0.18        0.58      3.16 o 
  -6   1   9     1110.57     1027.57     16.81 o 
  -5   1   9       94.95       79.07      2.27 o 
  -4   1   9     1711.90     1600.25     18.24 o 
  -3   1   9     6724.67     6650.93    226.25 o 
  -2   1   9      543.76      572.19     11.31 o 
  -1   1   9     2265.40     2248.64     50.81 o 
   0   1   9     1422.20     1309.42     11.59 o 
   1   1   9       46.96       61.38      1.95 o 
   2   1   9     5937.76     6066.46    188.51 o 
   3   1   9      965.18      949.06     25.75 o 
   4   1   9       21.99       35.65      1.75 o 
   5   1   9     1691.15     1613.03     24.44 o 
   6   1   9      436.41      450.91     13.22 o 
   7   1   9       49.99       55.70      2.39 o 
   8   1   9      283.06      350.05      9.35 o 
   9   1   9        0.10        0.00      1.13 o 
 -10   2   9      124.50      133.91      4.00 o 
  -9   2   9       29.95       33.82      1.84 o 
  -8   2   9      330.00      315.23      9.27 o 
  -7   2   9       85.56       85.31      2.92 o 
  -6   2   9        9.74       11.74      1.44 o 
  -5   2   9       11.43       11.49      1.53 o 
  -4   2   9     1096.86      945.21     15.15 o 
  -3   2   9      150.08      133.34      5.09 o 
  -2   2   9     5171.84     5707.85    182.23 o 
  -1   2   9       54.78       61.87      1.49 o 
   0   2   9      465.82      397.63      7.33 o 
   1   2   9       42.48       43.76      2.04 o 
   2   2   9      351.72      314.71      8.46 o 
   3   2   9       45.34       49.45      1.53 o 
   4   2   9     2407.99     2457.13     30.86 o 
   5   2   9      184.91      210.82      6.80 o 
   6   2   9      516.26      527.49     14.09 o 
   7   2   9        2.25        7.32      1.59 o 
   8   2   9       22.67       16.46      1.59 o 
   9   2   9        2.59        1.53      0.89 o 
  -9   3   9      157.99      152.81      4.59 o 
  -8   3   9      174.84      177.09      5.17 o 
  -7   3   9       18.71       16.55      1.84 o 
  -6   3   9      292.70      289.14      8.49 o 
  -5   3   9       92.44       92.21      2.82 o 
  -4   3   9       45.31       51.03      2.30 o 
  -3   3   9      505.25      456.66     18.56 o 
  -2   3   9       53.96       51.55      1.86 o 
  -1   3   9      708.45      713.66     10.94 o 
   0   3   9      751.08      825.13     55.97 o 
   1   3   9       69.56       62.50      7.14 o 
   2   3   9      368.06      410.03     50.10 o 
   3   3   9      294.95      295.71     10.77 o 
   4   3   9      134.02      152.82      4.52 o 
   5   3   9      466.88      499.05     13.42 o 
   6   3   9       12.66        5.67      1.62 o 
   7   3   9      108.11       92.96      2.55 o 
  -7   4   9       65.01       64.06      2.21 o 
  -6   4   9       62.89       52.51      2.06 o 
  -5   4   9       77.97       77.72      2.55 o 
  -4   4   9      185.29      186.64      5.66 o 
  -3   4   9       67.33       74.42      4.00 o 
  -2   4   9      152.29      126.13      8.06 o 
  -1   4   9      157.19      143.63      9.87 o 
   0   4   9      131.96      137.74      9.22 o 
   1   4   9      232.35      281.37     32.28 o 
   2   4   9        0.54        6.11      2.39 o 
   3   4   9       80.02      100.93      7.75 o 
   4   4   9        9.16       10.97      1.44 o 
   5   4   9       35.24       24.01      1.50 o 
  -4   5   9       42.54       30.68      1.35 o 
  -3   5   9       50.82       50.56      8.19 o 
  -2   5   9        8.99       10.77      1.99 o 
  -1   5   9        2.39        5.30      0.66 o 
   0   5   9      103.24       83.58      2.12 o 
   1   5   9        4.89        4.22      0.74 o 
   2   5   9       16.08        9.76      0.74 o 
 -10   0  10      139.67      157.08      4.49 o 
  -8   0  10      720.60      674.88     14.94 o 
  -6   0  10     1403.25     1290.90     18.75 o 
  -4   0  10     2261.05     2126.72     21.83 o 
  -2   0  10      494.77      390.30     10.45 o 
   0   0  10     2956.76     2747.58     58.98 o 
   2   0  10      319.76      383.17      6.93 o 
   4   0  10     1458.54     1352.61     21.20 o 
   6   0  10        0.48        4.99      1.41 o 
   8   0  10      484.33      498.59     12.38 o 
 -11   1  10       20.64       20.97      1.26 o 
 -10   1  10       59.77       55.51      2.24 o 
  -9   1  10       59.62       64.83      2.61 o 
  -8   1  10        2.62        0.95      2.85 o 
  -7   1  10      530.31      485.89     12.67 o 
  -6   1  10      524.27      475.81     11.68 o 
  -5   1  10        0.67        1.99      0.89 o 
  -4   1  10     1336.40     1313.76     17.00 o 
  -3   1  10      861.53      843.80     17.96 o 
  -2   1  10       15.63       23.50      0.93 o 
  -1   1  10     3534.87     3417.43     93.35 o 
   0   1  10        7.65       17.33      4.31 o 
   1   1  10      173.94      195.40      4.68 o 
   2   1  10      457.29      429.97     15.00 o 
   3   1  10     1411.81     1496.69     72.16 o 
   4   1  10       11.28       10.57      1.56 o 
   5   1  10       50.37       60.79      2.42 o 
   6   1  10      405.84      372.04     10.43 o 
   7   1  10        0.22       -0.98      3.25 o 
   8   1  10       29.74       23.06      1.81 o 
   9   1  10      132.11      141.72      4.25 o 
 -10   2  10        6.63        7.45      1.19 o 
  -9   2  10        1.31        2.05      2.57 o 
  -8   2  10       14.51       10.36      1.84 o 
  -7   2  10       39.32       45.05      2.30 o 
  -6   2  10        8.33       10.08      1.47 o 
  -5   2  10      692.65      624.18     13.63 o 
  -4   2  10      323.70      315.60      9.21 o 
  -3   2  10     1309.14     1373.32     46.51 o 
  -2   2  10       14.60       11.51      2.57 o 
  -1   2  10      414.37      427.53     22.71 o 
   0   2  10      160.56      167.32      3.64 o 
   1   2  10     1767.84     1904.85    100.68 o 
   2   2  10      687.24      756.58     46.84 o 
   3   2  10       47.84       84.19     17.88 o 
   4   2  10      198.95      223.80      6.87 o 
   5   2  10      425.82      404.24     11.05 o 
   6   2  10       49.03       52.57      2.30 o 
   7   2  10       12.55       15.48      1.72 o 
   8   2  10        0.43        0.40      1.93 o 
  -9   3  10       66.56       64.83      2.00 o 
  -8   3  10        4.04        4.69      1.23 o 
  -7   3  10       23.36       32.71      1.81 o 
  -6   3  10       42.14       31.37      2.12 o 
  -5   3  10       47.32       49.32      2.21 o 
  -4   3  10      725.43      707.79     15.16 o 
  -3   3  10       34.93       30.29      1.41 o 
  -2   3  10      741.79      701.69     15.89 o 
  -1   3  10      530.90      593.86     17.00 o 
   0   3  10      198.63      195.87      6.74 o 
   1   3  10        2.00        0.60      1.33 o 
   2   3  10      570.15      666.07     71.36 o 
   3   3  10        2.78        4.34      1.72 o 
   4   3  10        4.11        3.62      1.32 o 
   5   3  10        0.47        0.31      2.97 o 
   6   3  10      258.59      271.88      7.40 o 
   7   3  10      126.45      109.45      3.20 o 
  -7   4  10        0.37       -1.32      1.87 o 
  -6   4  10       51.90       50.37      1.96 o 
  -5   4  10       17.38       13.82      1.50 o 
  -4   4  10       44.09       40.79      1.90 o 
  -3   4  10       26.88       26.50      1.73 o 
  -2   4  10      305.97      303.85     28.17 o 
  -1   4  10      280.98      236.90      6.94 o 
   0   4  10      120.97      101.84      3.58 o 
   1   4  10       35.25       34.03      3.08 o 
   2   4  10       20.72       29.90      4.80 o 
   3   4  10       57.23       74.80      8.79 o 
   4   4  10      130.59      115.18      3.38 o 
   5   4  10       51.40       47.16      1.75 o 
  -3   5  10       17.87       11.90      1.47 o 
  -2   5  10        8.16        6.73      0.70 o 
  -1   5  10       25.32       25.48      2.53 o 
   0   5  10        0.81        1.35      0.67 o 
   1   5  10       42.57       29.43      4.11 o 
 -11   0  11        2.09       -1.53      2.30 o 
  -9   0  11       39.54       31.03      1.78 o 
  -7   0  11       22.69       20.35      1.81 o 
  -5   0  11      543.44      523.13     11.48 o 
  -3   0  11       69.71       54.46      1.28 o 
  -1   0  11     4457.52     4258.77     68.94 o 
   1   0  11     4081.51     3761.08     54.52 o 
   3   0  11      361.50      405.66      7.92 o 
   5   0  11     2524.28     2498.47     31.92 o 
   7   0  11     1008.14      979.92     18.63 o 
   9   0  11        6.46        7.87      1.01 o 
 -11   1  11        0.54        1.19      1.90 o 
 -10   1  11       10.63       11.98      1.44 o 
  -9   1  11       12.83       11.43      1.72 o 
  -8   1  11        0.38        1.59      2.57 o 
  -7   1  11        0.11       -2.48      3.40 o 
  -6   1  11      564.80      505.25     12.40 o 
  -5   1  11        0.56        0.00      0.98 o 
  -4   1  11        2.52        1.32      2.42 o 
  -3   1  11      946.91      920.69     10.63 o 
  -2   1  11      103.01       89.64     11.77 o 
  -1   1  11       42.15       40.78      1.61 o 
   0   1  11     3816.72     3869.66     65.03 o 
   1   1  11      714.79      696.67     16.86 o 
   2   1  11      267.15      232.44     13.56 o 
   3   1  11     3365.89     3302.49    182.03 o 
   4   1  11      491.84      497.07     13.22 o 
   5   1  11        9.30        0.34      3.52 o 
   6   1  11      931.34      950.01     19.09 o 
   7   1  11      136.72      120.54      3.60 o 
   8   1  11       43.47       55.98      1.99 o 
 -10   2  11        2.57       -0.37      2.48 o 
  -9   2  11        3.09        1.23      2.73 o 
  -8   2  11       18.36       12.04      1.81 o 
  -7   2  11      112.22      110.71      3.35 o 
  -6   2  11        3.60        2.76      3.37 o 
  -5   2  11      418.18      376.48     11.12 o 
  -4   2  11      910.78      852.17     15.93 o 
  -3   2  11       25.84       29.01      2.18 o 
  -2   2  11      608.84      614.35      9.52 o 
  -1   2  11        2.33        6.85      1.79 o 
   0   2  11      268.84      271.91      5.63 o 
   1   2  11      232.77      234.48     14.10 o 
   2   2  11     1990.36     2078.65    172.87 o 
   3   2  11       34.33       32.35      3.92 o 
   4   2  11     1140.65     1094.50     20.32 o 
   5   2  11      226.58      202.81      6.13 o 
   6   2  11       42.41       31.53      1.81 o 
   7   2  11       65.99       81.60      2.49 o 
   8   2  11      187.49      193.25      5.42 o 
  -9   3  11        9.94        9.65      1.20 o 
  -8   3  11        0.15        0.70      1.16 o 
  -7   3  11       74.25       68.45      2.61 o 
  -6   3  11       70.98       64.66      2.73 o 
  -5   3  11       99.82       82.86      2.79 o 
  -4   3  11       31.87       38.87      1.84 o 
  -3   3  11      810.92      750.48     43.48 o 
  -2   3  11     1077.28     1091.94     38.65 o 
  -1   3  11       84.06       92.94      3.07 o 
   0   3  11       32.52       38.31      1.47 o 
   1   3  11        1.26       31.38     17.78 o 
   2   3  11       29.28       32.39      5.01 o 
   3   3  11      594.11      632.51     65.24 o 
   4   3  11      270.32      237.07      7.09 o 
   5   3  11       22.51       36.75      1.87 o 
   6   3  11      123.54      104.95      3.07 o 
   7   3  11        0.12        1.44      2.02 o 
  -7   4  11       16.31       13.64      1.20 o 
  -6   4  11       16.33       18.51      1.44 o 
  -5   4  11       28.85       24.07      1.72 o 
  -4   4  11       90.94       68.35      2.36 o 
  -3   4  11       42.22       38.56      2.36 o 
  -2   4  11       11.11        6.58      1.03 o 
  -1   4  11      128.69      126.51      3.37 o 
   0   4  11      429.70      481.78     46.09 o 
   1   4  11       45.37       51.82      5.90 o 
   2   4  11        1.79        6.70      1.41 o 
   3   4  11       17.23       31.82      3.65 o 
   4   4  11       35.80       41.28      1.63 o 
   5   4  11      217.78      183.05      5.31 o 
 -10   0  12       60.03       66.40      2.24 o 
  -8   0  12      498.66      474.77     13.03 o 
  -6   0  12      461.95      413.21     11.32 o 
  -4   0  12     4245.31     4022.77     35.34 o 
  -2   0  12     4062.40     3844.08     23.33 o 
   0   0  12      468.10      396.57      7.01 o 
   2   0  12     5327.65     5229.15     47.39 o 
   4   0  12     2522.90     2390.01     30.35 o 
   6   0  12       56.98       53.01      2.39 o 
   8   0  12        1.94        5.48      1.16 o 
 -11   1  12       12.28       13.94      1.13 o 
 -10   1  12        6.42        9.16      1.38 o 
  -9   1  12       94.09       94.18      2.83 o 
  -8   1  12      105.69      103.94      2.92 o 
  -7   1  12       96.78       97.13      2.89 o 
  -6   1  12     1563.18     1461.16     22.07 o 
  -5   1  12      337.93      333.42      9.61 o 
  -4   1  12        0.40        1.26      0.98 o 
  -3   1  12     3476.70     3519.08     76.45 o 
  -2   1  12      911.07      869.38     15.44 o 
  -1   1  12      612.73      541.39      8.39 o 
   0   1  12     3097.68     3032.24     64.47 o 
   1   1  12      764.23      784.08     45.44 o 
   2   1  12     1215.98     1194.68     69.97 o 
   3   1  12      873.40      877.83     67.57 o 
   4   1  12      128.76      117.80      3.35 o 
   5   1  12      944.45      899.72     18.43 o 
   6   1  12      110.84      108.96      3.26 o 
   7   1  12       41.16       43.61      2.12 o 
   8   1  12      125.27      126.59      3.69 o 
 -10   2  12        0.41       -1.07      1.96 o 
  -9   2  12       52.79       54.67      2.12 o 
  -8   2  12       57.91       61.39      2.36 o 
  -7   2  12      350.88      366.23     10.17 o 
  -6   2  12        2.28        0.31      3.16 o 
  -5   2  12     1265.95     1204.74     19.94 o 
  -4   2  12      530.98      570.37     13.29 o 
  -3   2  12      141.50      133.78      2.84 o 
  -2   2  12      116.61      117.89      3.70 o 
  -1   2  12     2329.03     2389.75     20.09 o 
   0   2  12       24.35       40.50      6.21 o 
   1   2  12     2258.00     2420.09    120.26 o 
   2   2  12       30.87       37.93      3.27 o 
   3   2  12       32.38       74.04     30.28 o 
   4   2  12       55.31       66.14      2.67 o 
   5   2  12      152.83      137.98      4.15 o 
   6   2  12      123.11      115.86      3.50 o 
   7   2  12      442.44      460.15     10.45 o 
  -9   3  12        7.01        9.71      1.10 o 
  -8   3  12        7.00        1.10      2.42 o 
  -7   3  12       13.67       17.90      1.69 o 
  -6   3  12      249.02      242.77      6.97 o 
  -5   3  12      272.05      268.06      8.48 o 
  -4   3  12        0.71        0.00      2.79 o 
  -3   3  12      469.01      523.90     40.29 o 
  -2   3  12       40.38       50.77      1.69 o 
  -1   3  12       35.23       48.74      4.48 o 
   0   3  12      623.65      662.24     22.84 o 
   1   3  12       24.60       27.07      1.49 o 
   2   3  12      353.57      419.59     60.17 o 
   3   3  12      313.54      347.44      8.09 o 
   4   3  12      309.03      271.95      8.18 o 
   5   3  12       43.00       46.77      1.87 o 
   6   3  12      141.06      158.04      4.95 o 
  -6   4  12        0.02        1.35      0.77 o 
  -5   4  12       12.10        9.47      1.13 o 
  -4   4  12      233.40      219.86      6.66 o 
  -3   4  12       66.87       69.00      7.23 o 
  -2   4  12        2.03        5.96      1.81 o 
  -1   4  12        1.82        3.23      1.03 o 
   0   4  12      120.33      155.43      7.24 o 
   1   4  12        0.54       -0.21      1.67 o 
   2   4  12      238.05      253.36     20.52 o 
   3   4  12       29.15       23.23      3.13 o 
   4   4  12      126.04      143.64      4.49 o 
 -11   0  13       85.33       86.73      2.64 o 
  -9   0  13       29.85       27.29      1.75 o 
  -7   0  13     1015.70      944.96     18.53 o 
  -5   0  13     1016.07     1053.33     18.15 o 
  -3   0  13       28.33       32.51      2.90 o 
  -1   0  13      530.30      486.85      7.99 o 
   1   0  13     1215.10     1112.43     12.81 o 
   3   0  13       23.78       15.99      2.31 o 
   5   0  13      629.59      607.50     15.03 o 
   7   0  13      103.71       98.06      2.98 o 
 -10   1  13       29.19       26.98      1.75 o 
  -9   1  13      251.71      249.45      7.71 o 
  -8   1  13       81.26       83.22      2.95 o 
  -7   1  13      133.94      124.55      3.66 o 
  -6   1  13      190.44      178.88      5.36 o 
  -5   1  13      198.64      188.63      5.23 o 
  -4   1  13      645.84      669.84     14.18 o 
  -3   1  13       84.91       81.35      1.75 o 
  -2   1  13      150.69      155.99      3.35 o 
  -1   1  13      598.30      592.45      9.24 o 
   0   1  13     1453.80     1434.56     14.82 o 
   1   1  13       34.79       38.93      1.72 o 
   2   1  13      366.11      320.90     18.25 o 
   3   1  13       88.19       76.06      3.62 o 
   4   1  13      557.14      574.96     14.54 o 
   5   1  13        9.87        6.96      1.65 o 
   6   1  13       64.04       79.32      2.64 o 
   7   1  13      103.12       88.11      2.70 o 
   8   1  13       14.31       14.28      1.16 o 
 -10   2  13       45.57       46.02      1.84 o 
  -9   2  13        3.23        6.28      1.13 o 
  -8   2  13      241.51      244.51      7.27 o 
  -7   2  13       29.41       25.97      2.02 o 
  -6   2  13        0.29        0.98      2.94 o 
  -5   2  13      163.95      153.46      4.40 o 
  -4   2  13      143.21      134.94      4.12 o 
  -3   2  13      135.06      141.17      3.05 o 
  -2   2  13     1172.99     1233.38     51.20 o 
  -1   2  13      279.70      280.69      6.19 o 
   0   2  13        3.47       14.30      6.30 o 
   1   2  13      140.82      134.38      6.96 o 
   2   2  13      468.19      484.29     27.82 o 
   3   2  13        1.37        0.78      2.29 o 
   4   2  13      200.67      211.88      6.43 o 
   5   2  13       94.38      113.41      3.50 o 
   6   2  13       57.95       52.68      2.12 o 
   7   2  13       36.44       46.65      1.72 o 
  -8   3  13        1.23       -2.48      2.48 o 
  -7   3  13       61.28       71.40      2.39 o 
  -6   3  13      117.67      118.21      3.53 o 
  -5   3  13       55.48       44.91      2.18 o 
  -4   3  13       15.58       21.51      1.59 o 
  -3   3  13      378.67      382.10     12.63 o 
  -2   3  13       20.76       24.34      4.77 o 
  -1   3  13      122.81      143.61      6.02 o 
   0   3  13        0.05       -1.39      2.65 o 
   1   3  13      401.33      382.44     18.47 o 
   2   3  13        0.02        3.75      3.91 o 
   3   3  13      267.85      304.27     29.09 o 
   4   3  13        1.04        1.50      2.51 o 
   5   3  13       47.34       61.50      1.99 o 
   6   3  13        4.60       -0.40      1.65 o 
  -6   4  13       18.72       14.07      1.38 o 
  -5   4  13       20.94       24.03      1.47 o 
  -4   4  13       22.63       12.26      1.38 o 
  -3   4  13        4.05        7.66      0.90 o 
  -2   4  13       29.05       28.94      2.36 o 
  -1   4  13       91.13       86.77      3.33 o 
   0   4  13        9.31        6.08      1.36 o 
   1   4  13      120.90      155.17     12.31 o 
   2   4  13      177.22      177.95     19.86 o 
   3   4  13       76.10       59.33      6.26 o 
 -10   0  14       17.35       17.47      1.53 o 
  -8   0  14       48.83       47.69      2.27 o 
  -6   0  14        0.21        2.97      1.32 o 
  -4   0  14      232.44      236.32      6.81 o 
  -2   0  14     1191.82     1155.09     34.08 o 
   0   0  14      760.38      780.68     10.84 o 
   2   0  14     7493.72     7271.06     52.23 o 
   4   0  14       13.01        9.04      1.69 o 
   6   0  14       29.24       34.61      1.96 o 
 -10   1  14        0.05       -2.24      2.24 o 
  -9   1  14        8.91       11.37      1.59 o 
  -8   1  14        5.62        2.91      3.58 o 
  -7   1  14      112.89      122.88      4.12 o 
  -6   1  14      113.22      105.59      3.32 o 
  -5   1  14      847.66      813.36     16.46 o 
  -4   1  14       18.98       24.21      1.84 o 
  -3   1  14      259.41      249.60      5.31 o 
  -2   1  14      452.53      456.60     14.68 o 
  -1   1  14        2.46        1.43      2.31 o 
   0   1  14     1380.75     1305.73     28.00 o 
   1   1  14      694.55      718.84     17.56 o 
   2   1  14      160.21      158.34      6.80 o 
   3   1  14     1383.28     1411.11     83.60 o 
   4   1  14     1119.25     1049.58     19.46 o 
   5   1  14       15.02       16.00      1.53 o 
   6   1  14      330.77      301.36      8.25 o 
   7   1  14      221.48      217.87      5.92 o 
  -9   2  14        5.98        3.37      1.04 o 
  -8   2  14       41.51       39.68      2.24 o 
  -7   2  14       66.75       65.67      2.67 o 
  -6   2  14        1.04        5.30      1.32 o 
  -5   2  14       94.62       98.20      2.98 o 
  -4   2  14      206.24      198.77      5.30 o 
  -3   2  14      659.92      650.28     11.02 o 
  -2   2  14      216.59      200.05      4.38 o 
  -1   2  14      858.21      840.59     15.68 o 
   0   2  14       93.12       96.23      5.16 o 
   1   2  14      248.28      279.16     19.30 o 
   2   2  14       32.30       31.14      1.41 o 
   3   2  14      243.08      241.74     11.88 o 
   4   2  14        8.14        5.39      1.19 o 
   5   2  14      983.86      925.44     16.43 o 
   6   2  14      110.91       88.91      2.77 o 
   7   2  14      139.76      147.02      4.25 o 
  -8   3  14       89.95       85.89      2.49 o 
  -7   3  14       21.59       17.20      1.78 o 
  -6   3  14       73.15       68.38      2.58 o 
  -5   3  14        0.39        2.45      2.45 o 
  -4   3  14       40.94       48.24      2.24 o 
  -3   3  14       21.19       25.79      1.43 o 
  -2   3  14      186.56      174.39      3.73 o 
  -1   3  14      279.17      268.24      5.63 o 
   0   3  14      668.09      707.72     45.27 o 
   1   3  14      259.74      279.02     18.81 o 
   2   3  14        0.72        0.29      2.13 o 
   3   3  14       96.33      102.66      9.15 o 
   4   3  14       20.88       24.49      1.50 o 
   5   3  14       17.49       13.18      1.13 o 
  -6   4  14       70.77       72.14      2.15 o 
  -5   4  14       45.74       41.54      1.75 o 
  -4   4  14       18.13       15.14      1.29 o 
  -3   4  14       17.85       27.41      1.15 o 
  -2   4  14       38.10       46.40      1.35 o 
  -1   4  14       19.83       14.79      0.99 o 
   0   4  14       79.77       75.57      6.52 o 
   1   4  14       46.00       51.23      5.00 o 
   2   4  14       96.00      111.06      9.83 o 
   3   4  14       94.49      110.31     12.32 o 
  -9   0  15        1.59        0.28      2.14 o 
  -7   0  15     1557.53     1555.24     24.97 o 
  -5   0  15      103.72      107.10      3.32 o 
  -3   0  15      270.17      273.59      8.21 o 
  -1   0  15     6711.00     6367.59    177.16 o 
   1   0  15     1079.17      990.47     13.06 o 
   3   0  15       36.71       55.28      2.73 o 
   5   0  15      683.26      656.76     14.74 o 
   7   0  15      380.75      358.09      8.34 o 
 -10   1  15        8.06        9.07      1.26 o 
  -9   1  15       16.74       15.20      1.75 o 
  -8   1  15       80.65       75.12      2.70 o 
  -7   1  15        2.91        2.76      3.09 o 
  -6   1  15      453.11      460.71     13.29 o 
  -5   1  15      873.27      850.01     17.47 o 
  -4   1  15        2.27        7.20      1.62 o 
  -3   1  15     1465.57     1497.60     17.00 o 
  -2   1  15      492.23      499.77      9.20 o 
  -1   1  15        2.10        2.89      1.35 o 
   0   1  15     3492.75     3421.79     27.68 o 
   1   1  15     1146.69     1129.89     38.78 o 
   2   1  15       90.92      110.87      2.30 o 
   3   1  15      473.30      456.45     12.77 o 
   4   1  15       20.18       24.55      1.87 o 
   5   1  15      170.81      161.63      4.71 o 
   6   1  15      541.01      513.31     11.19 o 
   7   1  15       11.73       11.34      1.01 o 
  -9   2  15       16.61       19.62      1.35 o 
  -8   2  15        6.74        6.89      1.32 o 
  -7   2  15       49.80       46.53      2.30 o 
  -6   2  15      184.62      171.49      5.05 o 
  -5   2  15       50.44       53.37      2.39 o 
  -4   2  15     1111.04     1168.67     20.77 o 
  -3   2  15      204.23      191.59      4.23 o 
  -2   2  15      689.95      744.99     11.55 o 
  -1   2  15       19.47       30.21      5.76 o 
   0   2  15      249.74      240.00      5.22 o 
   1   2  15       34.85       33.90      2.30 o 
   2   2  15     1209.04     1281.31     86.81 o 
   3   2  15        2.68        3.24      0.97 o 
   4   2  15      424.88      386.61     10.68 o 
   5   2  15       87.09       97.53      3.10 o 
   6   2  15        0.00       -2.05      2.05 o 
  -8   3  15       81.06      102.04      3.04 o 
  -7   3  15        2.84        3.03      1.16 o 
  -6   3  15       48.25       55.00      2.12 o 
  -5   3  15       19.26       13.27      1.78 o 
  -4   3  15       69.18       69.97      2.49 o 
  -3   3  15      185.79      194.91      4.12 o 
  -2   3  15      218.27      237.77      5.17 o 
  -1   3  15       17.36       28.14      1.47 o 
   0   3  15      148.65      192.81     14.68 o 
   1   3  15       76.31       79.28      8.95 o 
   2   3  15      112.88      111.40      5.44 o 
   3   3  15      345.59      374.46     38.62 o 
   4   3  15       67.32       47.45      1.63 o 
   5   3  15        3.60        7.84      0.89 o 
  -5   4  15       14.00       15.81      1.32 o 
  -4   4  15        0.48       -1.13      2.05 o 
  -3   4  15        2.90        0.89      0.92 o 
  -2   4  15        8.49        6.28      0.87 o 
  -1   4  15      197.89      228.66     12.16 o 
   0   4  15        3.36        1.49      0.65 o 
   1   4  15       16.85       27.21      1.05 o 
   2   4  15        0.27       -0.09      0.77 o 
 -10   0  16      159.44      170.88      5.42 o 
  -8   0  16      167.82      182.02      5.45 o 
  -6   0  16       21.69       23.75      1.75 o 
  -4   0  16      838.10      814.65     17.30 o 
  -2   0  16     1308.82     1331.78     33.38 o 
   0   0  16     1320.37     1377.76     20.69 o 
   2   0  16       33.53       40.38      1.38 o 
   4   0  16      667.70      590.12     13.77 o 
   6   0  16      218.81      206.42      6.10 o 
 -10   1  16        4.24        4.99      0.95 o 
  -9   1  16      299.48      287.20      8.00 o 
  -8   1  16      133.03      134.25      4.00 o 
  -7   1  16       79.00       70.88      2.70 o 
  -6   1  16      190.55      195.05      5.94 o 
  -5   1  16        7.75        7.57      1.72 o 
  -4   1  16       95.90      109.60      3.07 o 
  -3   1  16      658.61      677.46     11.15 o 
  -2   1  16      390.73      402.46     14.06 o 
  -1   1  16       70.36       62.02      1.82 o 
   0   1  16        1.25        2.44      1.16 o 
   1   1  16      450.56      481.46      9.18 o 
   2   1  16       45.82       38.04      1.47 o 
   3   1  16      406.52      395.70      8.26 o 
   4   1  16       44.87       37.97      1.99 o 
   5   1  16        0.22        0.95      2.63 o 
   6   1  16       38.61       32.54      1.41 o 
  -9   2  16       18.44       18.48      1.35 o 
  -8   2  16        0.14        1.93      2.18 o 
  -7   2  16      162.99      187.61      5.91 o 
  -6   2  16        6.82        8.79      1.62 o 
  -5   2  16      112.04      129.82      4.06 o 
  -4   2  16       18.65       23.23      1.72 o 
  -3   2  16        5.82        5.33      0.96 o 
  -2   2  16      290.80      273.51      7.58 o 
  -1   2  16      353.65      355.10      7.68 o 
   0   2  16      493.15      465.62      9.06 o 
   1   2  16      291.93      311.43     11.43 o 
   2   2  16       20.26       28.68      1.84 o 
   3   2  16      165.80      160.35      4.60 o 
   4   2  16      135.29      148.19      4.24 o 
   5   2  16      162.63      160.09      5.08 o 
  -7   3  16       16.29       16.55      1.44 o 
  -6   3  16       73.94       85.99      2.67 o 
  -5   3  16        4.37        4.56      1.35 o 
  -4   3  16       36.91       51.09      2.27 o 
  -3   3  16       23.53       37.82      4.26 o 
  -2   3  16      495.19      443.94     23.02 o 
  -1   3  16        1.12       -0.25      2.18 o 
   0   3  16      144.92      180.05     10.02 o 
   1   3  16        0.11        3.91      2.11 o 
   2   3  16        0.33        2.80      0.82 o 
   3   3  16        1.82        0.85      2.07 o 
   4   3  16      105.86       94.25      3.01 o 
  -4   4  16       97.40      106.16      3.35 o 
  -3   4  16       40.44       29.46      1.44 o 
  -2   4  16        0.32        1.73      1.58 o 
  -1   4  16       22.07       16.43      0.93 o 
   0   4  16       17.42       14.24      1.30 o 
  -9   0  17      126.00      130.76      3.94 o 
  -7   0  17       67.64       61.01      2.64 o 
  -5   0  17       52.38       63.68      2.76 o 
  -3   0  17      646.39      671.11     15.75 o 
  -1   0  17     1050.13     1024.36     13.86 o 
   1   0  17       80.58       58.10      2.27 o 
   3   0  17     1024.93     1038.32     13.24 o 
   5   0  17     1712.40     1575.50     20.33 o 
  -9   1  17       31.68       31.49      1.59 o 
  -8   1  17       14.36       15.02      1.56 o 
  -7   1  17        0.14       -0.64      2.88 o 
  -6   1  17       44.59       50.79      2.70 o 
  -5   1  17       43.23       42.44      2.39 o 
  -4   1  17        6.76        7.23      1.38 o 
  -3   1  17        0.00        0.48      2.42 o 
  -2   1  17     1581.89     1530.40     16.91 o 
  -1   1  17      109.86      115.74      2.58 o 
   0   1  17       26.42       36.18      8.34 o 
   1   1  17      858.30      859.82     33.62 o 
   2   1  17        0.58        2.26      0.97 o 
   3   1  17      321.54      307.24      7.74 o 
   4   1  17      621.12      622.67     13.26 o 
   5   1  17      121.43      107.75      3.38 o 
   6   1  17      196.03      178.94      5.24 o 
  -8   2  17        0.83        5.09      1.07 o 
  -7   2  17       37.50       34.10      1.96 o 
  -6   2  17       41.80       46.92      2.12 o 
  -5   2  17       68.82       65.61      2.55 o 
  -4   2  17      289.54      302.31      8.95 o 
  -3   2  17        0.33       -1.67      2.24 o 
  -2   2  17       20.43       22.02      1.40 o 
  -1   2  17      131.44      122.14      5.78 o 
   0   2  17      490.50      465.08     20.37 o 
   1   2  17       44.62       52.32      6.24 o 
   2   2  17      754.03      764.44     10.96 o 
   3   2  17       55.34       44.54      1.87 o 
   4   2  17       10.20       14.89      1.16 o 
   5   2  17       13.11       18.11      1.13 o 
  -7   3  17        0.29        0.86      1.04 o 
  -6   3  17        3.84        2.30      2.94 o 
  -5   3  17      187.82      181.42      5.54 o 
  -4   3  17      178.02      176.82      5.63 o 
  -3   3  17      109.28      117.75      2.64 o 
  -2   3  17        0.95        0.68      2.17 o 
  -1   3  17        0.10        3.92      0.74 o 
   0   3  17       45.12       48.75      3.80 o 
   1   3  17      174.87      178.85     11.14 o 
   2   3  17      233.12      225.00     12.57 o 
   3   3  17      118.43      142.28      6.50 o 
  -8   0  18       21.23       21.92      1.47 o 
  -6   0  18      389.62      381.07     10.27 o 
  -4   0  18     2353.17     2445.48     31.13 o 
  -2   0  18       14.39       11.89      1.36 o 
   0   0  18      420.29      444.11      8.91 o 
   2   0  18     1878.23     1772.91     45.86 o 
   4   0  18      272.93      249.85      7.44 o 
  -9   1  18        1.34       -1.32      2.18 o 
  -8   1  18       63.70       66.93      2.27 o 
  -7   1  18       11.80       13.08      1.75 o 
  -6   1  18      154.50      163.83      5.11 o 
  -5   1  18      240.73      258.98      7.64 o 
  -4   1  18      223.42      227.34      7.15 o 
  -3   1  18      661.49      676.82     11.28 o 
  -2   1  18      822.39      806.47     12.18 o 
  -1   1  18       54.11       58.21      6.64 o 
   0   1  18      462.51      500.87      9.25 o 
   1   1  18      705.87      742.86     23.33 o 
   2   1  18        1.20        0.00      1.82 o 
   3   1  18      555.17      527.09     21.55 o 
   4   1  18      267.88      241.63      6.57 o 
   5   1  18       44.19       46.54      1.53 o 
  -8   2  18        2.95        3.03      1.07 o 
  -7   2  18      115.68      133.18      3.93 o 
  -6   2  18       43.05       46.22      2.18 o 
  -5   2  18        1.38       -0.31      2.63 o 
  -4   2  18       46.92       39.78      2.15 o 
  -3   2  18      226.31      224.03      4.93 o 
  -2   2  18       37.58       36.52      3.05 o 
  -1   2  18     1458.08     1555.33     57.79 o 
   0   2  18       90.41       73.42      5.53 o 
   1   2  18       46.27       48.97      1.54 o 
   2   2  18       22.57       23.97      1.19 o 
   3   2  18      189.75      180.08      7.85 o 
   4   2  18        0.61        1.07      1.53 o 
  -6   3  18       77.42       96.77      3.13 o 
  -5   3  18       67.31       82.67      2.27 o 
  -4   3  18       40.84       37.11      1.78 o 
  -3   3  18       72.50       97.50      2.10 o 
  -2   3  18       23.32       22.82      1.14 o 
  -1   3  18       43.82       48.93      1.41 o 
   0   3  18      119.01      143.68      5.84 o 
   1   3  18      118.02      123.83      3.20 o 
   2   3  18        0.14        0.97      0.80 o 
  -9   0  19       37.69       39.35      1.53 o 
  -7   0  19      251.10      279.21      8.02 o 
  -5   0  19      108.40      116.30      3.50 o 
  -3   0  19      295.57      303.02      8.89 o 
  -1   0  19      264.14      261.01      5.58 o 
   1   0  19      146.05      111.91      2.28 o 
   3   0  19      540.61      561.90      8.67 o 
   5   0  19       15.53       12.51      1.04 o 
  -8   1  19       35.84       36.68      1.75 o 
  -7   1  19        3.44        3.34      1.01 o 
  -6   1  19      218.85      230.65      6.99 o 
  -5   1  19      141.72      160.89      4.95 o 
  -4   1  19       73.23       63.01      2.55 o 
  -3   1  19       52.49       62.54      4.10 o 
  -2   1  19      188.19      209.39      4.29 o 
  -1   1  19        0.48       -0.32      1.99 o 
   0   1  19      162.52      145.94      3.68 o 
   1   1  19       70.75       76.11      1.79 o 
   2   1  19        9.00       14.29      1.07 o 
   3   1  19        3.04       -1.93      1.93 o 
   4   1  19      238.18      227.90      6.54 o 
  -7   2  19        0.74        1.23      1.23 o 
  -6   2  19       39.75       42.26      1.90 o 
  -5   2  19        0.69        2.36      1.32 o 
  -4   2  19      229.35      251.46      7.77 o 
  -3   2  19        4.32        3.51      2.97 o 
  -2   2  19       11.36       22.02      1.19 o 
  -1   2  19      176.06      182.29      3.84 o 
   0   2  19      116.35      121.60     12.92 o 
   1   2  19        7.36        7.01      0.82 o 
   2   2  19      154.70      166.94      7.72 o 
   3   2  19       57.20       56.87      1.64 o 
  -5   3  19       33.73       33.03      1.50 o 
  -4   3  19        5.26        3.28      1.10 o 
  -3   3  19       60.40       68.22      1.48 o 
  -2   3  19       12.05       12.90      1.33 o 
  -1   3  19       12.00        6.31      3.51 o 
   0   3  19        0.77        1.18      1.23 o 
   1   3  19      269.80      263.12     12.81 o 
  -8   0  20        0.05        0.86      1.93 o 
  -6   0  20      198.44      213.71      6.22 o 
  -4   0  20        2.11       -1.78      2.97 o 
  -2   0  20        1.16        6.17      0.95 o 
   0   0  20      949.14     1004.68     12.58 o 
   2   0  20      705.33      662.72     26.13 o 
   4   0  20       55.39       59.11      1.84 o 
  -8   1  20        0.58        1.41      2.02 o 
  -7   1  20        3.54        2.82      1.07 o 
  -6   1  20       27.78       23.05      1.78 o 
  -5   1  20      139.48      137.04      4.12 o 
  -4   1  20       60.49       68.11      2.58 o 
  -3   1  20       33.27       35.13      1.46 o 
  -2   1  20       63.83       82.51      2.13 o 
  -1   1  20      205.19      225.00      4.56 o 
   0   1  20       39.02       39.20      1.32 o 
   1   1  20      439.03      424.67     20.02 o 
   2   1  20      382.01      389.25     19.24 o 
   3   1  20       43.94       40.03      1.83 o 
  -6   2  20       23.76       17.35      1.38 o 
  -5   2  20       26.41       26.33      1.56 o 
  -4   2  20       88.73      101.37      3.04 o 
  -3   2  20      300.52      288.41      9.68 o 
  -2   2  20       15.30       14.83      1.04 o 
  -1   2  20      101.55      121.41      2.75 o 
   0   2  20        2.79        5.19      0.84 o 
   1   2  20       66.20       66.68      1.41 o 
   2   2  20       33.07       34.02      1.01 o 
  -3   3  20      128.56      128.86      5.25 o 
  -2   3  20      145.17      150.02      3.19 o 
  -1   3  20       49.71       53.16      2.84 o 
  -7   0  21       44.27       54.08      1.90 o 
  -5   0  21        2.94        4.20      0.98 o 
  -3   0  21      847.30      872.79     16.25 o 
  -1   0  21      885.43      881.78     11.35 o 
   1   0  21        5.51        7.50      1.21 o 
   3   0  21      389.36      387.52      5.78 o 
  -7   1  21       84.40       89.73      2.95 o 
  -6   1  21        4.57        9.19      1.26 o 
  -5   1  21      128.20      135.52      3.94 o 
  -4   1  21       74.10       76.25      2.46 o 
  -3   1  21       74.29       80.22      1.82 o 
  -2   1  21      361.41      385.82     11.13 o 
  -1   1  21      218.94      220.32     14.44 o 
   0   1  21      146.69      137.91      3.43 o 
   1   1  21      345.14      320.13     10.80 o 
   2   1  21       60.92       62.67      1.41 o 
  -5   2  21       31.91       40.66      1.75 o 
  -4   2  21      168.03      191.94      5.70 o 
  -3   2  21        0.46        0.20      1.40 o 
  -2   2  21        3.72        0.20      0.92 o 
  -1   2  21        0.01        0.79      1.27 o 
   0   2  21      302.00      311.47     11.28 o 
   1   2  21        1.48        1.41      0.63 o 
  -6   0  22       61.92       70.04      2.18 o 
  -4   0  22      228.36      246.93      6.78 o 
  -2   0  22        0.58       -0.56      1.79 o 
   0   0  22      272.56      280.28      5.65 o 
   2   0  22       49.50       42.24      1.61 o 
  -6   1  22       36.21       41.28      1.63 o 
  -5   1  22      151.93      161.08      4.65 o 
  -4   1  22       13.21       12.78      1.41 o 
  -3   1  22       11.78       12.40      1.20 o 
  -2   1  22       75.36       86.13      1.77 o 
  -1   1  22       37.46       37.72      1.14 o 
   0   1  22        3.08        2.25      0.81 o 
   1   1  22      212.37      209.24      9.70 o 
  -4   2  22        1.23       -0.58      1.75 o 
  -3   2  22       46.47       44.22      1.87 o 
  -2   2  22        0.23       -0.14      0.81 o 
  -1   2  22       95.96      108.23      5.38 o 
  -5   0  23       31.37       26.92      1.41 o 
  -3   0  23      275.42      306.00      7.97 o 
  -1   0  23       22.25       27.29      1.01 o 
  -4   1  23       61.80       64.31      1.87 o 
  -3   1  23        4.50        2.72      1.00 o 
  -2   1  23      110.90      108.35      3.34 o 
  -1   1  23      253.13      266.48      4.81 o 
   0   1  23        0.00       -0.33      1.19 o 
                                                 
